# Supplementary material for: Oral Health and Hygiene Practices from Baramulla District, Jammu and Kashmir, India: A Questionnaire-Based Cross-Sectional Observational Survey
Source: Healthcare (Basel). 2025 Feb 20;13(5):458. doi: 10.3390/healthcare13050458 (PMC11899622; doi:10.3390/healthcare13050458)
Supplement: Supplementary file 1 [file healthcare-13-00458-s001.zip]

Archive with 1 entries (1 files):
- healthcare-3427610-supplementary.pdf
